# Supplementary material for: A faster and less costly alternative for RNA extraction of SARS-CoV-2 using proteinase k treatment followed by thermal shock
Source: PLoS One. 2021 Mar 24;16(3):e0248885. doi: 10.1371/journal.pone.0248885 (PMC7990203; doi:10.1371/journal.pone.0248885)
Supplement: S1 Table — The comparison was established from Ct values of two channels, RdRp specific for SARS-CoV-2 and GAPDH, obtained in each sample extracted by both RNA extraction methods. (XLSX) [file pone.0248885.s003.xlsx]

## Sheet: NEGATIVE SAMPLES
ALL PCR REACTIONS WERE PERFORMED IN THERMALCYCLER ROTORGENE VIP49 FROM INS-PERU
RNA EXTRACTION USING PROTEINASE k (QIAGEN 3µg/3µL, 56º - 10 MINUTES ) FOLLOWED BY THERMAL SHOCK (98ºC - 5 MINUTES FOLLOWED BY 4ºC - 2 MINUTES)											RNA EXTRACTION USING BIOTECH-RABBIT ACCORDING MANUFACTURERS' INSTRUCTIONS
SAMPLES	RdRP CHANNEL			AVERAGE	SD	GAPDH CHANNEL			AVERAGE	SD	RdRp CHANNEL			AVERAGE	SD	GAPDH CHANNEL			AVERAGE	SD
	REP 1	REP 2	REP 3			REP 1	REP 2	REP 3			REP 1	REP 2	REP 3			REP 1	REP 2	REP 3
1	-	-	-	-	-	24.33	23.32	25.49	24.38	1.08586	-	-	-	-	-	24.87	24.91	24.09	24.6233	0.462313
2	-	-	-	-	-	25.03	23.68	24.76	24.49	0.714353	-	-	-	-	-	28.49	28.89	27.12	28.1667	0.928242
3	-	-	-	-	-	22.79	23.08	23.45	23.1067	0.330807	-	-	-	-	-	23.75	24.33	22.66	23.58	0.84788
4	-	-	-	-	-	22.46	20.79	22.79	22.0133	1.07221	-	-	-	-	-	23.05	23.84	21.95	22.9467	0.949228
5	-	-	-	-	-	21.53	21.7	22.62	21.95	0.58643	-	-	-	-	-	21.81	22.51	20.68	21.6667	0.923381
6	-	-	-	-	-	23.38	23.01	24.44	23.61	0.742226	-	-	-	-	-	23.5	23.58	22.9	23.3267	0.371663
7	-	-	-	-	-	22.66	21.19	22.72	22.19	0.866545	-	-	-	-	-	24.02	24.31	22.93	23.7533	0.727622
8	-	-	-	-	-	23.62	23.64	24.98	24.08	0.779487	-	-	-	-	-	23.96	24.59	23.59	24.0467	0.505602
9	-	-	-	-	-	25.56	24.23	26.35	25.38	1.0714	-	-	-	-	-	24.66	25.01	23.78	24.4833	0.633745
10	-	-	-	-	-	21.29	21.29	22.52	21.7	0.710141	-	-	-	-	-	22.9	23.59	22.68	23.0567	0.474798
11	-	-	-	-	-	22.07	19.99	22.22	21.4267	1.24645	-	-	-	-	-	21.62	21.92	20.22	21.2533	0.907377
12	-	-	-	-	-	18.37	18.51	21.65	19.51	1.85462	-	-	-	-	-	22.12	22.37	22.92	22.47	0.409268
13	-	-	-	-	-	25.23	25.29	25.74	25.42	0.278747	-	-	-	-	-	20.76	20.55	18.92	20.0767	1.00719
14	-	-	-	-	-	17.24	15.16	18.73	17.0433	1.79311	-	-	-	-	-	21.83	23.83	21.03	22.23	1.44222
15	-	-	-	-	-	20.31	20.28	21.77	20.7867	0.851724	-	-	-	-	-	24.06	23.64	22.59	23.43	0.757166
16	-	-	-	-	-	19.59	19.63	21.62	20.28	1.16065	-	-	-	-	-	23.98	23.62	22.32	23.3067	0.873232
17	-	-	-	-	-	24.76	20.82	23.22	22.9333	1.98558	-	-	-	-	-	25.64	25.17	25.57	25.46	0.253574
18	-	-	-	-	-	22.08	22.4	23.37	22.6167	0.671739	-	-	-	-	-	23.6	23.39	22.23	23.0733	0.737857
19	-	-	-	-	-	24.42	23.55	24.72	24.23	0.607701	-	-	-	-	-	24.94	25.19	23.66	24.5967	0.820752
20	-	-	-	-	-	22.08	22.91	24.25	23.08	1.09494	-	-	-	-	-	25.15	25.17	24.01	24.7767	0.664028
21	-	-	-	-	-	24.61	23.84	24.55	24.3333	0.428291	-	-	-	-	-	25.1	24.97	25.18	25.0833	0.105987
22	-	-	-	-	-	25.22	25.72	27.69	26.21	1.30587	-	-	-	-	-	25.09	25.24	24.46	24.93	0.413884
23	-	-	-	-	-	23.23	23.2	24.66	23.6967	0.834406	-	-	-	-	-	25.24	25.06	25.31	25.2033	0.12897
24	-	-	-	-	-	23.07	24.15	24.17	23.7967	0.629391	-	-	-	-	-	26.15	26.31	26.41	26.29	0.131149
25	-	-	-	-	-	25.86	25.98	27.4	26.4133	0.856582	-	-	-	-	-	22.36	22.76	23.22	22.78	0.430349
26	-	-	-	-	-	23.13	23.3	23.29	23.24	0.0953939	-	-	-	-	-	22.52	22.78	22.75	22.6833	0.142244
27	-	-	-	-	-	23.25	23.35	24.89	23.83	0.919348	-	-	-	-	-	24.82	24.98	25.16	24.9867	0.170098
28	-	-	-	-	-	22.92	23.32	24.32	23.52	0.72111	-	-	-	-	-	24.99	25.82	26.02	25.61	0.546168
29	-	-	-	-	-	23.8	23.51	25.17	24.16	0.886623	-	-	-	-	-	25.04	25.8	26.11	25.65	0.550545
30	-	-	-	-	-	23.98	23.2	24.44	23.8733	0.626844	-	-	-	-	-	25.47	25.61	26.75	25.9433	0.702092
31	-	-	-	-	-	21.43	21.4	21.33	21.3867	0.051316	-	-	-	-	-	26.79	27.23	27.71	27.2433	0.460145
32	-	-	-	-	-	21.82	21.45	23.16	22.1433	0.899685	-	-	-	-	-	26.29	26.77	26.79	26.6167	0.283078
33	-	-	-	-	-	19.29	19.8	20.08	19.7233	0.400541	-	-	-	-	-	27.61	28.25	28.41	28.09	0.42332
34	-	-	-	-	-	20.71	20.83	21.83	21.1233	0.614925	-	-	-	-	-	27.74	28.88	28.09	28.2367	0.583981
35	-	-	-	-	-	24.65	24.43	25.65	24.91	0.650231	-	-	-	-	-	24.38	24.7	25.37	24.8167	0.505206
36	-	-	-	-	-	20.85	21.33	22.23	21.47	0.700571	-	-	-	-	-	24.69	25.62	25.83	25.38	0.606712
NTC Extraction	-	-	-	-	-	-	-	-	-	-	-	-	-	-	-	-	-	-	-	-
NC Extraction	-	39.99	-	-	-	27.88	28.68	32.69	29.75	2.57734	-	-	-	-	-	31.62	31.37	31.37	31.4533	0.144338
PC	21.03	21.93	24.3	22.42	1.68917	22.37	21.23	22.09	21.8967	0.594082	24.22	24.45	24.45	24.3733	0.132791	21.71	22.18	22.18	22.0233	0.271355
NTC PCR	-	-	-	-	-	-	-	-	-	-	-	-	-	-	-	-	-	-	-	-

## Sheet: POSITIVE SAMPLES
ALL PCR REACTIONS WERE PERFORMED IN THERMALCYCLER ROTORGENE VIP49 FROM INS-PERU
RNA EXTRACTION USING PROTEINASE k (QIAGEN 3µg/3µL, 56º - 10 MINUTES ) FOLLOWED BY THERMAL SHOCK (98ºC - 5 MINUTES FOLLOWED BY 4ºC - 2 MINUTES)											RNA EXTRACTION USING BIOTECH-RABBIT ACCORDING MANUFACTURERS' INSTRUCTIONS
SAMPLES	RdRP CHANNEL			AVERAGE	SD	GAPDH CHANNEL			AVERAGE	SD	RdRp CHANNEL			AVERAGE	SD	GAPDH CHANNEL			AVERAGE	SD
	REP 1	REP 2	REP 3			REP 1	REP 2	REP 3			REP 1	REP 2	REP 3			REP 1	REP 2	REP 3
1	20.53	20.81	21.2	20.8467	0.336502	22.35	24.5	23.91	23.5867	1.11087	21.32	20.06	20.4	20.5933	0.651869	27.62	26.51	27.83	27.32	0.709295
2	19.15	19.69	18.86	19.2333	0.421228	21.76	22.25	22.33	22.1133	0.308599	18.6	18.71	17.66	18.3233	0.57709	23.43	23.22	23.21	23.2867	0.124231
3	19.63	19.73	19.2	19.52	0.281603	21.2	21.51	21.57	21.4267	0.198578	20.57	20.5	21.03	20.7	0.287924	20.88	20.86	20.95	20.8967	0.0472582
4	25.96	27.4	26.05	26.47	0.80666	19.08	21.35	20.19	20.2067	1.13509	25.97	26.27	26.98	26.4067	0.518684	20.54	20.98	20.58	20.7	0.243311
5	25.71	26.12	25.7	25.8433	0.239653	20.79	22.51	22.29	21.8633	0.93602	26.66	25.99	26.26	26.3033	0.337095	21.11	17.91	21.27	20.0967	1.8954
6	27.38	27.39	26.95	27.24	0.251197	22.84	23.62	23.47	23.31	0.413884	26.79	25.8	25.81	26.1333	0.568712	25.35	24.84	25.65	25.28	0.409512
7	31.32	28.76	31.36	30.48	1.4897	23.81	24.53	25.11	24.4833	0.651255	33.66	32.65	32.33	32.88	0.69419	27.35	26.72	27.74	27.27	0.514684
8	30.81	30.79	30.46	30.6867	0.196554	22.29	22.22	22.65	22.3867	0.230723	33.03	28.88	33.66	31.8567	2.59704	24.28	23.66	24.98	24.3067	0.660404
9	32.77	33.28	32.54	32.8633	0.378726	21.34	21.56	21.83	21.5767	0.245425	33.53	34.08	36.1	34.57	1.35326	22.98	22.48	23.82	23.0933	0.677151
10	19.25	18.58	17.65	18.4933	0.803513	22.45	21.18	19.51	21.0467	1.47453	19.84	18.89	20.36	19.6967	0.745408	26.73	23.84	27.61	26.06	1.97228
11	27.34	26.78	26.64	26.92	0.370405	22.92	22.26	22.09	22.4233	0.438444	26.96	26.58	26.84	26.7933	0.194251	22.12	21.61	22.42	22.05	0.409512
12	19.62	19.6	19.08	19.4333	0.306159	21.36	21.49	21.44	21.43	0.0655744	20.15	20.53	19.92	20.2	0.308058	23.41	22.64	22.88	22.9767	0.393997
13	22.07	22.66	22.51	22.4133	0.306649	20.26	21.78	20.91	20.9833	0.762649	21.35	22.7	21.58	21.8767	0.722242	21.81	22.07	21.01	21.63	0.552449
14	29.39	30.12	30.12	29.8767	0.421466	22.87	24.86	24.86	24.1967	1.14893	28.84	29.07	28.62	28.8433	0.225019	23.92	24.15	24.15	24.0733	0.132791
15	23.49	23.83	24.02	23.78	0.268514	22.47	23.61	24.05	23.3767	0.815434	17.82	18.15	16.92	17.63	0.636632	21.86	21.68	21.87	21.8033	0.106927
16	20.1	18.62	18.61	19.11	0.85738	24.08	23.33	23.97	23.7933	0.40501	18.4	18.59	18	18.33	0.301164	26.56	26.47	27.45	26.8267	0.541695
17	23.26	23.23	23.29	23.26	0.03	21.68	21.78	22.09	21.85	0.213776	23.99	23.85	23.66	23.8333	0.16563	24.6	24.39	24.42	24.47	0.113578
18	23.15	23.1	23.25	23.1667	0.0763763	23.54	24.31	22.52	23.4567	0.897905	21.08	21.81	20.46	21.1167	0.675747	22.49	23.12	22.65	22.7533	0.327465
19	29.42	28.78	29.76	29.32	0.497594	21.15	21.85	20.89	21.2967	0.496521	28.08	28.17	29.11	28.4533	0.570468	21.14	20.91	20.47	20.84	0.340441
20	30.2	30.66	31.62	30.8267	0.724523	22.85	22.04	22.59	22.4933	0.413562	29.73	30.32	30.16	30.07	0.305123	23.19	23.42	23.65	23.42	0.23
21	15.59	16.42	16.9	16.3033	0.662747	21.76	21.39	20.59	21.2467	0.598025	15.61	15.54	15.49	15.5467	0.0602771	20.4	20.2	20.67	20.4233	0.235867
22	21.83	22.3	22.3	22.1433	0.271355	24.84	26.74	26.04	25.8733	0.960902	22.38	19.5	21.14	21.0067	1.44462	27.73	24.97	26.92	26.54	1.4187
23	25.03	25.15	25.7	25.2933	0.357258	23.51	24.33	24.45	24.0967	0.511599	24.45	23.06	23.93	23.8133	0.702306	22.8	23.59	23.75	23.38	0.508626
24	30.27	30.34	31.08	30.5633	0.448813	22.49	24.26	24.41	23.72	1.06785	30.31	28.11	28.35	28.9233	1.20687	22.92	24.54	24.66	24.04	0.971802
25	25.66	25.7	27.23	26.1967	0.895116	18.82	19.61	20.41	19.6133	0.795005	24.95	23.04	23.92	23.97	0.955981	19.56	21.23	21.51	20.7667	1.05434
26	26.21	26.1	26.61	26.3067	0.26839	21.71	22.58	22.47	22.2533	0.473744	26.65	24.39	25.59	25.5433	1.13072	23.97	23	24.18	23.7167	0.629471
27	21.52	21.49	22.27	21.76	0.441928	21.05	21.59	21.89	21.51	0.425676	22.7	22.36	22.71	22.59	0.199249	22.64	23.49	24.96	23.6967	1.17373
28	23.89	24.37	24.51	24.2567	0.325167	21.54	21.88	23.38	22.2667	0.979047	23.27	22.43	22.12	22.6067	0.595007	23.23	24.38	23.37	23.66	0.627455
29	26.5	27.41	28.18	27.3633	0.840972	20.58	21.23	21.42	21.0767	0.440492	25.32	24.47	24.42	24.7367	0.5058	21.51	20.45	20.92	20.96	0.531131
30	18.79	19.04	19.24	19.0233	0.225462	22	25.99	25.47	24.4867	2.16915	17.29	18.18	18.17	17.88	0.510979	22.98	24.16	24.99	24.0433	1.01007
31	34.34	33.71	35.05	34.3667	0.670398	23.83	23.78	23.8	23.8033	0.0251661	32.81	32.41	35.15	33.4567	1.48005	22.01	22.48	23.78	22.7567	0.916861
32	29.82	29.46	31.3	30.1933	0.975158	22.67	22.34	22.8	22.6033	0.237136	28.2	28	28.52	28.24	0.262298	22.56	22.59	23.16	22.77	0.338083
33	28.64	28.7	29.08	28.8067	0.238607	24.64	24.1	25.19	24.6433	0.545008	27.91	26.83	27.85	27.53	0.60696	24.83	26.55	26.01	25.7967	0.879621
34	26.59	26.33	26.4	26.44	0.134536	26.4	25.54	25.95	25.9633	0.430155	25.39	24.37	25.41	25.0567	0.594755	25.32	25.94	26.51	25.9233	0.595175
35	27.92	28.65	28.74	28.4367	0.449704	23.75	23.57	24.29	23.87	0.3747	26.64	27.1	26.98	26.9067	0.238607	23.89	25.11	24.34	24.4467	0.616955
36	16.86	17.87	17.82	17.5167	0.569239	21.03	21.54	21.71	21.4267	0.353883	15.98	16.48	16.52	16.3267	0.300888	20.57	20.98	21.91	21.1533	0.68661
37	32.46	32.34	33.71	32.8367	0.758705	23.25	23.35	23.35	23.3167	0.057735	30.98	31.65	30.1	30.91	0.777367	22.37	23.23	23.06	22.8867	0.455448
38	25.57	25.94	26.36	25.9567	0.395264	23.29	23.66	23.68	23.5433	0.219621	25.12	25.6	25.09	25.27	0.286182	26.25	26.38	25.27	25.9667	0.606822
39	23.44	22.66	23.83	23.31	0.595735	22.1	22.19	22.17	22.1533	0.0472582	22.72	23.01	22.8	22.8433	0.149778	22.72	23.01	22.8	22.8433	0.149778
40	30.31	30.21	31.24	30.5867	0.568008	24.84	24.6	24.76	24.7333	0.122202	27.76	27.83	27.11	27.5667	0.397031	27.76	27.83	27.11	27.5667	0.397031
41	29.63	29.18	29.95	29.5867	0.386825	25.61	24.72	24.93	25.0867	0.465224	29.11	28.23	29.46	28.9333	0.633745	29.11	28.23	29.46	28.9333	0.633745
42	28.63	28.82	29.05	28.8333	0.210317	25.39	24.32	24.77	24.8267	0.537246	26.68	26.28	26.62	26.5267	0.215716	26.68	26.28	26.62	26.5267	0.215716
NTC Extraction	-	-	-	-	-	-	-	-	-	-	-	-	-	-	-	-	-	-	-	-
NC Extraction	-	-	-	-	-	28.88	27.68	28.69	28.4167	0.645006	-	-	-	-	-	31.45	31.37	31.41	31.41	0.04
PC	22.27	21.73	22.14	22.0467	0.281839	22.71	21.18	22.73	22.2067	0.889176	23.72	22.51	24.1	23.4433	0.830321	22.02	23.14	22.18	22.4467	0.60575
NTC PCR	-	-	-	-	-	-	-	-	-	-	-	-	-	-	-	-	-	-	-	-

## Sheet: STATISTICAL ANALISIS
	RNA EXTRACTION METHOD	Pk +TS		BIOTECH-RABBIT
	RT-qPCR CHANNEL	RdRp	GAPDH	RdRp	GAPDH
	NUMBER	42 (only positives)	78 (positive, negatives)	42 (only positives)	78 (positive, negatives)
	AVERAGE	25.6158	22.865	24.7808	24.0746
	SD	4.68755	1.73544	4.77544	2.11193
	NORMALITY TEST	0.999763	1	0.999844	1
	SUMMARY - ANOVA RdRP CHANNEL
	GROUPS	NUMBER	CUMULATIVE	AVERAGE	VARIANCE
	Pk + TS	42	1075.86	25.6158	21.9731
	BIOTECH-RABBIT	42	1040.79	24.7808	22.8048
	ANOVA - RdRp CHANNEL
	SOURCE OF VARIATION	Sum of Squares	df	Mean Square	F	P value	F critic
	BETWEEN GROUPS	14.6417	1	14.6417	0.653971	0.421037	3.95739
	WITHIN GROUPS	1835.9	82	22.389
	TOTAL	1850.54	83
	SUMMARY - ANOVA GAPDH CHANNEL
	GROUPS	NUMBER	CUMULATIVE	AVERAGE	VARIANCE
	Pk + TS	78	1783.47	22.865	3.01175
	BIOTECH-RABBIT	78	1877.82	24.0746	4.46027
	ANOVA RESULTS - GAPDH CHANNEL
	SOURCE OF VARIATION	Sum of Squares	df	Mean Square	F	P value	F critic
	BETWEEN GROUPS	57.0596	1	57.0596	15.2729	0.000139023	3.90255
	WITHIN GROUPS	575.345	154	3.73601
	TOTAL	632.404	155

## Sheet: DOT-PLOT LINEAR REGRESSION
RdRp ST+PK	RdRp KIT	GAPDH ST+PK	GAPDH KIT
16.3033	15.5467	21.2467	20.0967
17.5167	16.3267	21.4267	20.4233
18.4933	19.6967	21.0467	20.7
19.0233	17.88	24.4867	20.7667
19.11	18.33	23.7933	20.84
19.2333	18.3233	22.1133	20.8967
19.4333	20.2	21.43	20.96
19.52	20.7	21.4267	21.1533
20.8467	20.5933	23.5867	21.63
21.76	22.59	21.51	21.8033
22.1433	21.0067	25.8733	22.05
22.4133	21.8767	20.9833	22.7533
23.1667	21.1167	23.4567	22.7567
23.26	23.8333	21.85	22.77
23.31	22.8433	22.1533	22.8433
23.78	17.63	23.3767	22.8867
24.2567	22.6067	22.2667	22.9767
25.2933	23.8133	24.0967	23.0933
25.8433	26.3033	21.8633	23.2867
25.9567	25.27	23.5433	23.38
26.1967	23.97	19.6133	23.42
26.3067	25.5433	22.2533	23.66
26.44	25.0567	25.9633	23.6967
26.47	26.4067	20.2067	23.7167
26.92	26.7933	22.4233	24.04
27.24	26.1333	23.31	24.0433
27.3633	24.7367	21.0767	24.0733
28.4367	26.9067	23.87	24.3067
28.8067	27.53	24.6433	24.4467
28.8333	26.5267	24.8267	24.47
29.32	28.4533	21.2967	25.28
29.5867	28.9333	25.0867	25.7967
29.8767	28.8433	24.1967	25.9233
30.1933	28.24	22.6033	25.9667
30.48	32.88	24.4833	26.06
30.5633	28.9233	23.72	26.5267
30.5867	27.5667	24.7333	26.54
30.6867	31.8567	22.3867	26.8267
30.8267	30.07	22.4933	27.27
32.8367	30.91	23.3167	27.32
32.8633	34.57	21.5767	27.5667
34.3667	33.4567	23.8033	28.9333
		24.38	24.6233
		24.49	28.1667
		23.1067	23.58
		22.0133	22.9467
		21.95	21.6667
		23.61	23.3267
		22.19	23.7533
		24.08	24.0467
		25.38	24.4833
		21.7	23.0567
		21.4267	21.2533
		19.51	22.47
		25.42	20.0767
		17.0433	22.23
		20.7867	23.43
		20.28	23.3067
		22.9333	25.46
		22.6167	23.0733
		24.23	24.5967
		23.08	24.7767
		24.3333	25.0833
		26.21	24.93
		23.6967	25.2033
		23.7967	26.29
		26.4133	22.78
		23.24	22.6833
		23.83	24.9867
		23.52	25.61
		24.16	25.65
		23.8733	25.9433
		21.3867	27.2433
		22.1433	26.6167
		19.7233	28.09
		21.1233	28.2367
		24.91	24.8167
		21.47	25.38
